# Supplementary material for: Predicted Spatial Patterns of Suitable Habitats for Troides aeacus Under Different Climate Scenarios
Source: Insects. 2024 Nov 18;15(11):901. doi: 10.3390/insects15110901 (PMC11594763; doi:10.3390/insects15110901)
Supplement: Supplementary file 1 [file insects-15-00901-s001.zip › kuenm_calibration.R]

############################################
# Model calibration using kuenm and Maxent #
############################################

# Description
## The following script helps to perform the process of model calibration using
## Maxent through the R pacakge kuenm. Model calibration consists of a series of
## steps starting in the creation of several models and ending in the selection 
## of parameter settings that produce the best models. To detect which ones are
## the models with best results a robust evaluation process must be performed. In
## the example, models are selected based on statistical significance, omission
## rates based on a predefined Error, and model complexity. The metrics used here,
## are partial ROC, omission rates, and AICc, in that order.

## The main processes are performed the package kuenm from GitHub. To install
## this package see instructions in https://github.com/marlonecobos/kuenm.


# loading needed package
# assuming that you installed kuenm, load it, if not installed see 
# https://github.com/marlonecobos/kuenm for instructions
library(kuenm)

# set your working directory
setwd("C:/Users/biyul/Desktop/MOD/")

# Candidate model creation

## preparing arguments (Change "YOUR/DIRECTORY" by your pertinent directory)
occ_joint <- "Troidesaeacus_joint.csv"
occ_tra <- "Troidesaeacus_train.csv"
M_var_dir <- "Environ_variables"
batch_cal <- "Candidate_models"
out_dir <- "Candidate_models"
reg_mult <- seq(0.1, 4, 0.1)
f_clas <- "all"
args <- NULL # e.g., "maximumbackground=20000" for increasing the number of pixels in the bacground or
             # note that some arguments are fixed in the function and should not be changed
maxent_path <- "C:/Users/biyul/Desktop/MOD/"     # where Maxent is
wait <- FALSE
run <- TRUE

## runing candidate models
kuenm_cal(occ.joint = occ_joint, occ.tra = occ_tra, M.var.dir = M_var_dir, 
          batch = batch_cal, out.dir = out_dir, reg.mult = reg_mult, f.clas = f_clas, 
          args = args, maxent.path = maxent_path, wait = wait, run = run)


# Candidate model evaluation and selection (YOU CAN DO THIS WHILE CANDIDATE MODELS ARE BEING CREATED)
## check the functions help to understand arguments

## preparing arguments (Change "YOUR/DIRECTORY" by your pertinent directory)
occ_test <- "Troidesaeacus_test.csv"
out_eval <- "Calibration_Results"
threshold <- 5
rand_percent <- 50
iterations <- 500
kept <- TRUE
selection <- "OR_AICc"
parallel_proc <- 10

## runing candidate models
cal_eval <- kuenm_ceval(path = out_dir, occ.joint = occ_joint, occ.tra = occ_tra, 
                        occ.test = occ_test, batch = batch_cal, out.eval = out_eval, 
                        threshold = threshold, rand.percent = rand_percent, 
                        iterations = iterations, kept = kept, selection = selection, parallel.proc = parallel_proc)

# CHECK RESULTS IN WORKING DIRECTORY AND IN THE OBJECT CREATED BEFORE.
