# Supplementary material for: Predicted Spatial Patterns of Suitable Habitats for Troides aeacus Under Different Climate Scenarios
Source: Insects. 2024 Nov 18;15(11):901. doi: 10.3390/insects15110901 (PMC11594763; doi:10.3390/insects15110901)
Supplement: Supplementary file 1 [file insects-15-00901-s001.zip › kuenm_Installer.R]

# https://github.com/marlonecobos/kuenm#installing-the-package
# Install Rtools first. Download from https://cran.r-project.org/bin/windows/Rtools/
# Installing and loading packages

if(!require(devtools)){
    install.packages("devtools")
}

if(!require(kuenm)){
    devtools::install_github("marlonecobos/kuenm")
}
install.packages("kuenm"')
