# Supplementary material for: Predicted Spatial Patterns of Suitable Habitats for Troides aeacus Under Different Climate Scenarios
Source: Insects. 2024 Nov 18;15(11):901. doi: 10.3390/insects15110901 (PMC11594763; doi:10.3390/insects15110901)
Supplement: Supplementary file 1 [file insects-15-00901-s001.zip › kuenm_occsplit.R]

# Slightly modified from http://127.0.0.1:15296/library/kuenm/html/kuenm_occsplit.html

library(kuenm)

# set the working directory
setwd("C:/Users/biyul/Desktop/MOD")

# arguments
occs <- "Troidesaeacus_joint.csv"
train_prop <- 0.75
method = "random"
name <- "Troidesaeacus"

# running
data_split <- kuenm_occsplit(occ.file = occs, train.proportion = train_prop, method = method, name = name)
